# Supplementary material for: Metabolomics Identifies Multiple Candidate Biomarkers to Diagnose and Stage Human African Trypanosomiasis
Source: PLoS Negl Trop Dis. 2016 Dec 12;10(12):e0005140. doi: 10.1371/journal.pntd.0005140 (PMC5152828; doi:10.1371/journal.pntd.0005140)
Supplement: S1 Table — The level of identification attained (according to the Metabolomics Standards Initiative [63]) is shown. (XLSX) [file pntd.0005140.s004.xlsx]

## Sheet: Sheet1
Metabolite	Number of isomers from IDEOM database1	Mass error2	Retention time error compared to authentic standard3	Peaks matching simulated isotope distribution4	Fragmentation5	Metabolomics Standards Initiative identification level6
Creatinine (urine)	1	0.13ppm	-0.0012	5	Not fragmented	1 - identified
Neopterin (CSF)	3	-0.23ppm	NA	3	Not fragmented	2 - Putatively annotated
5-Hydroxy-L-tryptophan (CSF)	2	0.4 ppm	NA	3	Match to 5-hydroxytryptophan only	2 - Putatively annotated
O-Acetylcarnitine (CSF)	1	0.8 ppm	0.003	2	Match to acetyl-carnitine only	1 - identified
Hymexazol O-glucoside (CSF)	2	-0.1ppm	NA	1	Not fragmented	2 - Putatively annotated
N-Acetyl-L-histidine (CSF)	3	0.7ppm	NA	2	Not fragmented	2 - Putatively annotated
N-Acetyl-aspartyl-glutamate (CSF)	1	0.2ppm	NA	2	Top match N-acetyl-1-aspartylglutamic acid. Other match to propaphos has a much lower score.	2 - Putatively annotated
L-Tryptophan (CSF)	6	0.8ppm	0.0008	4	Top match DL-tryptophan. Other match to nirvanol but with a much lower score.	1 - identified
172.019387321037 (CSF)	NA	NA	NA	NA	Not fragmented	Not identified
646.451166739029 (CSF)	NA	NA	NA	NA	Not fragmented	Not identified
188.049168414545 (CSF)	NA	NA	NA	NA	Not fragmented	Not identified
256.067048191681 (CSF)	NA	NA	NA	NA	Not fragmented	Not identified
Linoleamide (CSF)	1	-0.3ppm	NA	2	Not fragmented	2 - Putatively annotated
Oleamide (CSF)	Not in database	-0.7ppm	NA	2	Not fragmented	2 - Putatively annotated
Ornithine (plasma)	6	-0.1ppm	0.001	4	Match to ornithine only	1 - identified
Aminododecanoic acid (plasma)	2	0.05ppm	NA	3	Match to 12-aminododecanoic acid only	2 - Putatively annotated
1, Where 1 is a unique match
2, A mass error of less than 3 parts per million is considered a match
3, An error of less than 5% compared to the expected mass is considered a match
4, An isotope distribution refers to the natural abundance of isotopes (C13, N15, O18 etc) that each element within a formula contains. This creates a unique signature for each formula. The number of peaks that match to an isotope distribution simulation for the formula under test (performed in Xcalibur (Thermo)) is shown. 1 is a match to the parent ion only.
5, A spectrum search on MzCloud with the fragmentation pattern for the parent ion was performed. The precursor m/z was used in the search options with a 3 ppm error. Only the top 5 ions at each retention time were fragmented, hence the lack of fragmentation data for some ions.
6, Levels according to Sumner et al. 2007
