# Supplementary material for: Metabolomics Identifies Multiple Candidate Biomarkers to Diagnose and Stage Human African Trypanosomiasis
Source: PLoS Negl Trop Dis. 2016 Dec 12;10(12):e0005140. doi: 10.1371/journal.pntd.0005140 (PMC5152828; doi:10.1371/journal.pntd.0005140)
Supplement: S2 Table — (XLSX) [file pntd.0005140.s005.xlsx]

## Sheet: clinics20stage1patients
Stage 1 patients	A008P	A011P	A012P	A013P	A019P	A021P	A024P	A053P	A060P	A061P	A107P	B012P	B014P	A010P	A039P	A057P	A058P	A062P	A068P	B016P
Symptoms
Do you feel ill ? (question to the subject)	yes	yes	yes	yes	yes	yes	no	yes	yes	yes	yes	yes	yes	no	yes	no	yes	yes	no	no
Fever	yes	yes	yes	yes	yes	yes	no	yes	yes	no	yes	no	no	yes	yes	yes	no	yes	no	yes
Headache	yes	yes	yes	yes	yes	yes	no	yes	yes	yes	yes	no	yes	yes	yes	yes	no	yes	no	no
Swollen lymphnode	no	no	no	no	no	no	no	no	yes	no	no	no	yes	no	no	yes	yes	no	yes	yes
Weight loss	yes	no	yes	yes	yes	yes	no	yes	yes	no	no	yes	no	no	no	no	yes	yes	no	no
Loss of apetite	yes	no	no	no	no	no	yes	yes	yes	no	no	yes	no	no	no	no	no	yes	no	no
Asthenia	yes	no	yes	yes	yes	yes	no	no	yes	no	no	yes	no	no	no	yes	no	yes	no	no
Itching	yes	no	no	no	yes	no	no	no	yes	no	yes	yes	no	no	yes	no	no	yes	no	no
Itching lesions	no	no	no	no	no	no	no	no	yes	no	no	yes	no	no	no	no	no	no	no	no
Heart fluttering	yes	no	no	no	yes	no	no	no	no	no	yes	no	no	no	no	no	no	yes	no	no
Heart pain	no	no	no	no	no	no	no	no	no	no	no	no	no	no	no	no	no	yes	no	no
Chest pain	no	no	no	no	no	yes	no	yes	no	yes	no	no	no	no	no	no	no	yes	no	no
Breast pain	yes	no	no	no	no	no	no	no	no	no	no	no	no	no	no	no	no	no	no	no
Coughing	no	no	no	no	no	yes	no	no	no	yes	yes	no	no	no	no	no	no	no	no	no
Oedema	no	no	no	no	no	no	no	no	no	no	no	no	no	no	no	no	no	yes	no	no
Constipation	no	no	no	no	no	no	no	no	no	no	no	no	no	no	no	no	no	no	no	no
Diarrhea	no	no	no	no	no	yes	no	yes	no	no	no	no	no	no	no	no	no	no	no	no
Abdominal pain	no	no	no	no	no	no	no	no	yes	no	no	no	no	no	no	no	no	yes	no	no
Nausea	yes	no	no	no	yes	no	no	no	yes	no	no	no	no	no	no	no	no	yes	no	no
Amenorrhea	yes	no	yes	no	x	no	no	no	x	x	x	no	x	yes	no	x	x	x	x	x
Sterility	no	no	no	no	no	no	no	no	no	no	no	no	no	no	no	no	no	no	no	no
Abortion	no	no	no	no	x	no	no	no	x	x	x	no	x	no	no	x	x	x	x	x
Impotencia	x	x	x	x	yes	x	x	x	yes	no	no	x	no	x	x	no	no	yes	no	no
Urinary pains	no	no	yes	yes	no	no	no	no	yes	no	yes	no	no	no	no	no	yes	no	yes	no
Incontinence	no	no	yes	no	no	no	no	no	yes	no	no	no	no	no	no	no	no	no	no	no
Arthalgia	yes	yes	yes	yes	yes	yes	yes	no	yes	yes	no	yes	yes	yes	yes	no	yes	yes	no	no
Myalgia	yes	yes	yes	yes	yes	yes	yes	no	yes	yes	no	yes	yes	no	yes	no	yes	yes	no	no
Day time sleepiness	no	no	yes	no	no	no	no	no	no	no	no	no	yes	no	no	no	no	no	no	no
Nocturnal insomnia	yes	no	no	yes	no	yes	yes	yes	no	no	yes	no	no	yes	no	yes	no	yes	no	no
Disturbed walking	no	no	yes	no	no	no	no	no	no	no	no	no	no	no	no	no	no	no	no	no
Disturbed behaviour	no	no	yes	no	no	no	no	no	no	no	no	no	yes	no	no	no	no	no	no	no
Clinical impression (medical doctor)
Not ill														yes	yes	yes	yes	yes	yes	yes
Clearly ill	yes	yes	yes	yes	yes	yes	yes	yes	yes	yes	yes	yes	yes
Severely ill
Physical examination
Weight	54	50	50	49	56	62	58	50	55	37	51	44	54	49	57	60	51	46	58	51
Height	158	163	149	164	167	162	159	162	171	145	158	161	155	166	158	174	167	162	166	165
Brachial perimeter	27	24	22	23	31	28	34	26	26	21	25	x	x	20	29	25	24	22	24	x
Blood pressure max	12	10	10	11	12	11	11	12	10	x	12	13	10	18	12	10	10	12	16	12
Blood pressure min	6	6	6	9	9	7	7	8	6	x	7	9	7	9	9	6	6	8	9	7
Pulse	98	64	64	68	72	72	68	76	76	80	60	36	65	80	68	86	88	82	78	89
Temperature	37		37.2	37	37	37	36.8	36	36.5	36.6	36.2	36	37	36.4	36	36.9	36.7	36	37.6	36.5
Conjunctives (normal, pale, yellow)	N	N	N	N	N	N	N	N	N	N	N	N	N	N	N	N	N	N	N	N
Hair (normal, loss, thin)	N	N	N	N	N	N	N	N	N	N	N	N	N	N	N	N	N	N	N	N
Cutaneous lesions (Absence, Presence)	A	A	P	A	A	P	A	A	A	A	A	P	A	A	A	A	A	P	A	A
Lymphnode swelling (Absence, Presence)	A	A	A	A	A	A	A	A	A	A	A	P	A	A	A	A	P	A	A	P
Chest examination (Normal, Abnormal, To be treated)	N	N	N	N	N	N	N	N	n	N	N	N	N	N	N	N	N	N	N	N
Heart examination (Normal, Abnormal, To be treated)	N	N	N	N	N	N	N	N	n	N	N	N	N	N	N	N	N	N	N	N
Abdomen
distended	no	no	yes	no	no	yes	no	no	no	no	no	no	no	no	no	no	no	no	no	no
pain	no	no	n	no	no	no	no	no	yes	no	no	no	no	no	no	no	yes	no	no	no
splenomegaly	no	no	yes	no	no	no	no	no	no	no	no	no	yes	no	no	no	no	no	no	no
hepatomegaly	no	no	yes	no	no	no	no	no	no	no	no	no	no	no	no	no	no	no	no	no
Urogenital system (Normal, Pain)	N	N	N	P	N	N	N	N	P	N	P	N	N	N	N	N	N	N	N	N
Skeleton (Normal, Pain at palpation, Rigidity)	N	N	P	N	N	N	N	N	N	N	N	N	N	P	N	N	N	N	N	N
Muscles (Normal, Atrophia, Pain)	N	N	A	N	N	N	N	N	N	N	N	N	N	A	N	N	N	N	N	N
Neurological examination
Walking disturbed	no	no	yes	no	no	no	no	no	no	no	no	no	no	no	no	no	no	no	no	no
language disturbed	no	no	yes	no	no	no	no	no	no	no	no	no	no	no	no	no	yes	no	no	no
Abnormal movements	no	no	no	no	no	no	no	no	no	no	no	no	no	no	no	no	no	no	no	no
Altered consciousness	no	no	yes	no	no	no	no	no	no	no	no	no	no	no	no	no	no	no	no	no
Sleep disturbed	yes	no	yes	yes	no	yes	no	yes	no	no	yes	no	no	no	no	no	yes	no	no	no
behaviour disturbed	no	no	yes	no	no	no	no	no	no	no	no	no	no	no	no	no	no	no	no	no
Paralysis	no	no	no	no	no	no	no	no	no	no	no	no	no	no	no	no	no	no	no	no
Coma	no	no	no	no	no	no	no	no	no	no	no	no	no	no	no	no	no	no	no	no
If abnormal movements :
tremor
myoclonia
atéthosis
chorea
tics
localization:
nuque
tronc
membres
if paralysis:
upper limb
lower limb
hemiparesis
facial central palsy
facial peripheral palsy
if coma:
adapted response stage 1
not adapted response stage 2
no response stage 3
Romberg	no	no	no	no	no	no	no	yes	no	no	yes	no	no	no	no	no	no	no	no	no
dysmetry	no	no	no	no	no	no	no	no	no	no	no	no	no	no	no	no	no	no	no	no
hypertonia	no	no	no	no	no	no	no	yes	no	no	no	no	no	no	no	no	no	no	no	no
hypotonia	no	no	no	no	no	no	no	no	no	no	no	no	no	no	no	no	no	no	no	no
Presence of peri-oral reflexes	no	no	yes	no	no	no	no	no	no	no	yes	no	no	no	no	no	no	no	no	no
Presence of cheiro-oral reflexes	no	no	yes	no	no	no	no	no	no	no	yes	no	no	no	no	no	no	no	no	no
babinski	N	N	I	N	N	N	N	N	N	N	I	N	N	N	N	N	N	N	N	N
bicipital or rotuleen reflexes (Normal, Increased, Absent)	I	N	I	N	N	N	N	N	N	N	N	N	N	N	N	N	N	N	N	N
disturbed superficial sensitivity	no	no	no	no	no	no	no	no	no	no	no	no	no	no	no	no	no	no	no	no
disturbed deep sensitivity	no	no	no	no	no	no	no	no	no	no	no	no	no	no	no	no	no	no	no	no
Cranial nerves involvement	no	no	yes	no	yes	no	no	no	no	no	no	no	no	no	no	no	no	no	no	no
olfaction (I)
vision (II)			no		no
Eye motricity (III, IV,VI)
Sensitivity face and mimics( VII)
Hearing (VIII)			no		no
Tongue motricity (XII)
Conclusion:
Normal neurological examination	yes	yes	no	no	yes	no	yes	no	yes	yes	no	yes	no	yes	yes	yes	no	yes	yes	yes
Syndrome to describe (text)
General conclusion
No abnormality	no	no	no	no	no	no	no	no	no	no	no	no	no	yes	no	no	no	yes	no	no
if abnormal:
possible sleeping sickness picture	yes	yes	yes	yes	yes	yes	no	yes	no	yes	yes	no	no	no	no	no	no	yes	yes	no
other pathology			yes		yes		no	no	no	no	no	no	no	no	no	no	no	no	no	no
