# Supplementary material for: Metabolomics Identifies Multiple Candidate Biomarkers to Diagnose and Stage Human African Trypanosomiasis
Source: PLoS Negl Trop Dis. 2016 Dec 12;10(12):e0005140. doi: 10.1371/journal.pntd.0005140 (PMC5152828; doi:10.1371/journal.pntd.0005140)
Supplement: S3 Table — O-acetylcarnitine and tryptophan match to authentic standards. Some masses did not match to a known metabolite in the IDEOM database and are identified by the mass only. Numbers represent relative peak area intensities on a QExactive (Thermo Scientific). Red shading indicates peak area intensities above the cut-off for advanced stage 2 disease. Blue shading indicates peak area intensities below the cut-off for advanced stage 2 disease. (XLSX) [file pntd.0005140.s006.xlsx]

## Sheet: Sheet1
	Patient	5-Hydroxy-L-tryptophan	188.049	1,4-Dihydroxy-2-naphthoate	O-Acetylcarnitine	202.045	N-Acetyl-L-histidine	256.067	646.451	L-Tryptophan	N-Acetyl-aspartyl-glutamate	Neopterin
Cutoff for stage 2		> 74619	> 645111	> 1.308e+006	> 3.453e+006	> 1.007e+006	< 390692	< 113373	< 259383	< 644983	< 496066	> 24342
Gain in certainty (S1 v S2)		200	165	160	155	150	155	190	195	195	180	200
Stage 1	A008P	0	677289	1269753	2970698	1133152	1141789	196757	823683	1457367	1895470	0
	A010P	0	581102	1592509	3206619	848522	1185656	179299	611153	823391	6250228	0
	A011P	0	396772	380372	1390664	1112005	411026	167186	1064054	927640	2009387	0
	A012P	0	500882	1402354	4693821	954828	485314	122987	319456	1267933	519062	0
	A013P	0	399336	1132874	2407516	990355	461865	163936	706218	1779848	522818	0
	A019P	27912.9	638985	973036	4810596	788863	2883183	379204	513441	1043215	1761956	0
	A021P	0	511544	1576156	1527487	791763	928198	130552	542824	1255916	1067004	0
	A024P	0	185211	351399	2762107	1031367	892658	202533	476304	1431369	2380367	0
	A039P	0	166795	0	3401635	1387880	448308	180688	279467	832373	2281841	0
	A053P	0	416625	382429	3083254	1135250	722667	151620	322189	1116739	400302	14527
	A057P	0	298573	749230	2236125	630307	665431	166596	403236	696908	541707	0
	A058P	0	332702	810592	3931529	1361727	1097985	234388	381609	1107420	967902	0
	A060P	0	227473	510886	2095013	611420	292103	77813.8	602518	697686	160208	0
	A061P	0	141823	401077	1944266	738976	1485114	154438	465130	733997	1423458	0
	A062P	26708.8	635774	1117104	4766676	1486918	704473	244674	768639	805926	855594	0
	A068P	51715	664690	1292815	3031814	987257	99970.9	122325	336855	728312	933750	0
	A107P	0	227139	541524	2929093	704569	787372	150090	608306	887830	747112	0	*
	B012P	0	457220	1067512	3278689	737798	542343	83283.1	494108	1082197	1057313	0
	B014P	45915	240980	1260854	1598774	636288	2413819	134980	716504	1155811	792840	16439
	B016P	50859.2	84937.2	63972.1	3681510	550669	1130425	118662	445780	747703	375715	0
Stage 2	A001P	178634	192003	119060	4473341	1084790	1108656	81032.1	239298	306791	276013	216479
	A002P	147381	1278871	1530146	5416024	1681260	816788	63246.8	64704.9	97277.5	207853	218245
	A014P	203637	1911922	2638914	3890767	2235786	331596	85083.9	95588.6	93805.3	439472	752782
	A016P	535978	1638350	1975728	6581467	1709804	345242	85130.5	80970.2	138875	197557	1544291
	A017P	183677	1546884	2055465	7164535	2094739	151030	28059.8	135025	699279	148831	267284
	A018P	152777	291360	1061838	2839173	1052693	680853	54312.3	140720	593058	283640	161465
	A023P	121775	665648	1357815	2824189	1023962	29157.4	62174.4	80115.4	312181	461265	32244
	A027P	197122	402519	1601823	3504608	917736	457580	108085	55280.3	423222	286720	263577
	A044P	332164	673406	1631421	2288509	916970	0	32275.5	211652	173800	384948	419720
	A046P	189913	651236	687396	4083373	1247621	184802	0	62714.5	112202	88958.7	173784	*
	A048P	244448	13260270	7852023	11586830	6547976	0	29007.8	455877	62600.8	180386	762614
	A056P	312270	11893040	1322294	28678560	8015254	172488	21102	0	52480.5	154216	301796
	A063P	467475	1640280	1906190	9167689	1923593	470584	76610.5	0	119196	97789.9	1687474
	A067P	302009	9935480	9764080	15825750	4902772	190055	56772.9	100191	83678.5	216698	638691
	A075P	135552	1182934	3361269	4451722	1042854	430408	32858.1	53221.6	236524	473069	194682
	A118P	164207	792086	1530595	6704908	1207843	355054	0	178762	70838.5	315626	179158	*
	A080P	144603	7704866	2421361	19417300	4951735	160967	47251.7	73897.9	92580.3	77117.1	285738
	A081P	97522.6	117713	593718	1943893	480356	1358339	51015.6	113800	250675	691112	84238	*
	A082P	188944	484412	750417	4826052	1131252	200340	54585.7	125408	104640	261492	183393
	A083P	193428	705161	2375769	6363766	1232393	370358	0	64699.3	166328	29065.2	65123
Control	A001C	0	693143	1792649	2305272	1095045	566923	113475	0	966821	1474418	0
	A002C	0	195939	573601	4061843	758427	1793431	203653	58004.9	1017434	811907	0
	A003C	0	595403	1803350	2129177	845897	457358	140828	0	637771	748818	0
	A004C	0	499975	1713550	2127214	929204	584367	163299	0	687608	2021935	0
	A005C	0	226449	492715	2660971	628444	2241073	142213	0	1162490	1546911	0
	A008C	0	762844	1818694	2659333	888311	859908	56243.2	0	851467	2027697	0
	A009C	648123	273789	541717	3352273	825844	612335	76609	56299.5	111750	511244	0
	A010C	231788	441294	1046901	4190449	1322673	708916	65551.2	0	783056	307633	532325
	A011C	0	315704	1497203	3744615	621719	851592	144878	0	1102456	1512323	44868
	A012C	54052.6	467656	1205375	1100842	762433	1915303	86951	0	1019911	1121393	0
	A013C	0	656805	1890985	1959792	933492	1059992	213199	0	1148320	1653872	38266
	A014C	0	439153	1294792	2956721	1009618	845440	104706	0	1067218	1213331	0
	A015C	0	166831	995272	1918190	527508	843296	111474	0	472359	1041776	0
	A016C	0	704900	1821139	3419255	1032599	424384	106068	105288	1071024	841880	0
	A017C	0	301508	852134	3266689	637585	432705	108903	0	1120419	1144648	0
	A018C	0	566275	1499223	3081467	1130010	301719	46864.2	56411.1	922797	483704	0
	A019C	285743	401984	973723	2656844	655770	1041952	163626	0	617694	399311	0
	A020C	20660	456562	1151693	2590293	756973	1182954	161386	0	677093	1224907	53700
	B001C	0	362250	858788	2871120	995500	983617	115340	0	858742	842214	0
	B002C	0	378555	1330276	4093317	850103	655459	81684.2	0	1086108	411249	0

## Sheet: sensitivity and spec
Neopterin						5HT						188						naphthoate						Carnitine						202						Histidine						256						646
> 7264	100	83.16% to 100.0%	90	190		> 13354	100	83.16% to 100.0%	75	175		> 101325	100	83.16% to 100.0%	5	105		> 365885	95	75.13% to 99.87%	15	110		> 1.459e+006	100	83.16% to 100.0%	5	105		> 515513	95	75.13% to 99.87%	0	95		< 14579	10	1.235% to 31.70%	100	110		< 10551	15	3.207% to 37.89%	100	115		< 26611	10
> 15483	100	83.16% to 100.0%	95	195		> 27311	100	83.16% to 100.0%	80	180		> 129768	95	75.13% to 99.87%	5	100		> 381401	95	75.13% to 99.87%	20	115		> 1.563e+006	100	83.16% to 100.0%	10	110		> 581045	95	75.13% to 99.87%	5	100		< 64564	15	3.207% to 37.89%	100	115		< 24581	20	5.733% to 43.66%	100	120		< 54251	15
> 24342	100	83.16% to 100.0%	100	200		> 36914	100	83.16% to 100.0%	85	185		> 154309	95	75.13% to 99.87%	10	105		> 391753	95	75.13% to 99.87%	25	120		> 1.771e+006	100	83.16% to 100.0%	15	115		> 620863	95	75.13% to 99.87%	10	105		< 125500	15	3.207% to 37.89%	95	110		< 28534	25	8.657% to 49.10%	100	125		< 58997	20
> 48684	95	75.13% to 99.87%	100	195		> 48387	100	83.16% to 100.0%	90	190		> 176003	95	75.13% to 99.87%	15	110		> 455982	95	75.13% to 99.87%	30	125		> 1.944e+006	95	75.13% to 99.87%	15	110		> 633297	95	75.13% to 99.87%	15	110		< 155998	20	5.733% to 43.66%	95	115		< 30642	30	11.89% to 54.28%	100	130		< 63707	25
> 74681	90	68.30% to 98.77%	100	190		> 51287	100	83.16% to 100.0%	95	195		> 188607	95	75.13% to 99.87%	20	115		> 526205	95	75.13% to 99.87%	35	130		> 2.020e+006	95	75.13% to 99.87%	20	115		> 670429	95	75.13% to 99.87%	20	115		< 166727	25	8.657% to 49.10%	95	120		< 32567	35	15.39% to 59.22%	100	135		< 64702	30
> 122852	85	62.11% to 96.79%	100	185		> 74619	100	83.16% to 100.0%	100	200		> 209571	90	68.30% to 98.77%	20	110		> 567621	95	75.13% to 99.87%	40	135		> 2.166e+006	95	75.13% to 99.87%	25	120		> 721184	95	75.13% to 99.87%	25	120		< 178645	30	11.89% to 54.28%	95	125		< 40055	40	19.12% to 63.95%	100	140		< 69301	35
> 167625	80	56.34% to 94.27%	100	180		> 109649	95	75.13% to 99.87%	100	195		> 227306	90	68.30% to 98.77%	25	115		> 640557	90	68.30% to 98.77%	40	130		> 2.262e+006	95	75.13% to 99.87%	30	125		> 738387	95	75.13% to 99.87%	30	125		< 187428	35	15.39% to 59.22%	95	130		< 49134	45	23.06% to 68.47%	100	145		< 77007	40
> 176471	75	50.90% to 91.34%	100	175		> 128664	90	68.30% to 98.77%	100	190		> 234226	90	68.30% to 98.77%	30	120		> 718313	85	62.11% to 96.79%	40	125		> 2.348e+006	90	68.30% to 98.77%	30	120		> 763920	95	75.13% to 99.87%	35	130		< 195198	40	19.12% to 63.95%	95	135		< 52664	50	27.20% to 72.80%	100	150		< 80543	45
> 181276	70	45.72% to 88.11%	100	170		> 140078	85	62.11% to 96.79%	100	185		> 266170	90	68.30% to 98.77%	35	125		> 749823	85	62.11% to 96.79%	45	130		> 2.585e+006	90	68.30% to 98.77%	35	125		> 790313	95	75.13% to 99.87%	40	135		< 246222	45	23.06% to 68.47%	95	140		< 54449	55	31.53% to 76.94%	100	155		< 88279	50
> 189038	65	40.78% to 84.61%	100	165		> 145992	80	56.34% to 94.27%	100	180		> 294966	85	62.11% to 96.79%	35	120		> 780505	80	56.34% to 94.27%	45	125		> 2.793e+006	90	68.30% to 98.77%	40	130		> 820143	95	75.13% to 99.87%	45	140		< 311849	45	23.06% to 68.47%	90	135		< 55679	60	36.05% to 80.88%	100	160		< 97890	55
> 205581	60	36.05% to 80.88%	100	160		> 150079	75	50.90% to 91.34%	100	175		> 315638	85	62.11% to 96.79%	40	125		> 891814	80	56.34% to 94.27%	50	130		> 2.832e+006	85	62.11% to 96.79%	40	125		> 882746	95	75.13% to 99.87%	50	145		< 338419	50	27.20% to 72.80%	90	140		< 59474	65	40.78% to 84.61%	100	165		< 106996	60
> 217362	55	31.53% to 76.94%	100	155		> 158492	70	45.72% to 88.11%	100	170		> 364738	85	62.11% to 96.79%	45	130		> 1.017e+006	80	56.34% to 94.27%	55	135		> 2.884e+006	80	56.34% to 94.27%	40	120		> 917353	90	68.30% to 98.77%	50	140		< 350148	55	31.53% to 76.94%	90	145		< 62711	70	45.72% to 88.11%	100	170		< 119604	65
> 240911	50	27.20% to 72.80%	100	150		> 171421	65	40.78% to 84.61%	100	165		> 398054	85	62.11% to 96.79%	50	135		> 1.065e+006	75	50.90% to 91.34%	55	130		> 2.950e+006	80	56.34% to 94.27%	45	125		> 936282	85	62.11% to 96.79%	50	135		< 362706	60	36.05% to 80.88%	90	150		< 69929	75	50.90% to 91.34%	100	175		< 130217	70
> 265431	45	23.06% to 68.47%	100	145		> 181155	60	36.05% to 80.88%	100	160		> 400927	85	62.11% to 96.79%	55	140		> 1.092e+006	75	50.90% to 91.34%	60	135		> 3.001e+006	80	56.34% to 94.27%	50	130		> 971042	85	62.11% to 96.79%	55	140		< 390692	65	40.78% to 84.61%	90	155		< 77212	80	56.34% to 94.27%	100	180		< 137873	75
> 276511	40	19.12% to 63.95%	100	140		> 186310	55	31.53% to 76.94%	100	155		> 409572	80	56.34% to 94.27%	55	135		> 1.125e+006	75	50.90% to 91.34%	65	140		> 3.058e+006	80	56.34% to 94.27%	55	135		> 988806	85	62.11% to 96.79%	60	145		< 420717	65	40.78% to 84.61%	85	150		< 79423	80	56.34% to 94.27%	95	175		< 159741	80
> 293767	35	15.39% to 59.22%	100	135		> 189429	50	27.20% to 72.80%	100	150		> 436923	80	56.34% to 94.27%	60	140		> 1.197e+006	75	50.90% to 91.34%	70	145		> 3.145e+006	80	56.34% to 94.27%	60	140		> 1.007e+006	85	62.11% to 96.79%	65	150		< 439358	70	45.72% to 88.11%	85	155		< 82158	85	62.11% to 96.79%	95	180		< 195207	85
> 360758	30	11.89% to 54.28%	100	130		> 191671	45	23.06% to 68.47%	100	145		> 470816	80	56.34% to 94.27%	65	145		> 1.265e+006	75	50.90% to 91.34%	75	150		> 3.243e+006	80	56.34% to 94.27%	65	145		> 1.028e+006	80	56.34% to 94.27%	65	145		< 452944	70	45.72% to 88.11%	80	150		< 84184	85	62.11% to 96.79%	90	175		< 225475	90
> 529206	25	8.657% to 49.10%	100	125		> 195275	40	19.12% to 63.95%	100	140		> 492647	75	50.90% to 91.34%	65	140		> 1.281e+006	75	50.90% to 91.34%	80	155		> 3.340e+006	80	56.34% to 94.27%	70	150		> 1.037e+006	80	56.34% to 94.27%	70	150		< 459723	75	50.90% to 91.34%	80	155		< 85107	90	68.30% to 98.77%	90	180		< 259383	95
> 695737	20	5.733% to 43.66%	100	120		> 200380	35	15.39% to 59.22%	100	135		> 506213	75	50.90% to 91.34%	70	145		> 1.308e+006	75	50.90% to 91.34%	85	160		> 3.453e+006	80	56.34% to 94.27%	75	155		> 1.048e+006	75	50.90% to 91.34%	70	145		< 466225	75	50.90% to 91.34%	75	150		< 96608	95	75.13% to 99.87%	90	185		< 299462	95
> 757698	15	3.207% to 37.89%	100	115		> 224043	30	11.89% to 54.28%	100	130		> 546323	75	50.90% to 91.34%	75	150		> 1.340e+006	70	45.72% to 88.11%	85	155		> 3.593e+006	75	50.90% to 91.34%	75	150		> 1.069e+006	70	45.72% to 88.11%	70	140		< 477949	80	56.34% to 94.27%	75	155		< 113373	100	83.16% to 100.0%	90	190		< 320822	95
> 1.153e+006	10	1.235% to 31.70%	100	110		> 273229	25	8.657% to 49.10%	100	125		> 608438	75	50.90% to 91.34%	80	155		> 1.380e+006	65	40.78% to 84.61%	85	150		> 3.786e+006	75	50.90% to 91.34%	80	155		> 1.098e+006	65	40.78% to 84.61%	70	135		< 513829	80	56.34% to 94.27%	70	150		< 120493	100	83.16% to 100.0%	85	185		< 329522	95
> 1.616e+006	5	0.1265% to 24.87%	100	105		> 307139	20	5.733% to 43.66%	100	120		> 637380	75	50.90% to 91.34%	85	160		> 1.466e+006	65	40.78% to 84.61%	90	155		> 3.911e+006	70	45.72% to 88.11%	80	150		> 1.122e+006	65	40.78% to 84.61%	75	140		< 603887	80	56.34% to 94.27%	65	145		< 122656	100	83.16% to 100.0%	80	180		< 359232	95
						> 322217	15	3.207% to 37.89%	100	115		> 645111	75	50.90% to 91.34%	90	165		> 1.530e+006	60	36.05% to 80.88%	90	150		> 4.007e+006	70	45.72% to 88.11%	85	155		> 1.132e+006	60	36.05% to 80.88%	75	135		< 673142	80	56.34% to 94.27%	60	140		< 126770	100	83.16% to 100.0%	75	175		< 392422	95
						> 399820	10	1.235% to 31.70%	100	110		> 657963	70	45.72% to 88.11%	90	160		> 1.553e+006	55	31.53% to 76.94%	90	145		> 4.268e+006	65	40.78% to 84.61%	85	150		> 1.134e+006	60	36.05% to 80.88%	80	140		< 692663	85	62.11% to 96.79%	60	145		< 132766	100	83.16% to 100.0%	70	170		< 424508	95
						> 501727	5	0.1265% to 24.87%	100	105		> 665169	70	45.72% to 88.11%	95	165		> 1.584e+006	55	31.53% to 76.94%	95	150		> 4.463e+006	60	36.05% to 80.88%	85	145		> 1.172e+006	60	36.05% to 80.88%	85	145		< 713570	85	62.11% to 96.79%	55	140		< 142535	100	83.16% to 100.0%	65	165		< 450829	95
												> 669527	65	40.78% to 84.61%	95	160		> 1.597e+006	55	31.53% to 76.94%	100	155		> 4.584e+006	55	31.53% to 76.94%	85	140		> 1.220e+006	55	31.53% to 76.94%	85	140		< 755020	85	62.11% to 96.79%	50	135		< 150855	100	83.16% to 100.0%	60	160		< 460503	100
												> 675347	60	36.05% to 80.88%	95	155		> 1.617e+006	50	27.20% to 72.80%	100	150		> 4.730e+006	55	31.53% to 76.94%	90	145		> 1.240e+006	50	27.20% to 72.80%	85	135		< 802080	85	62.11% to 96.79%	45	130		< 153029	100	83.16% to 100.0%	55	155		< 470717	100
												> 691225	60	36.05% to 80.88%	100	160		> 1.769e+006	45	23.06% to 68.47%	100	145		> 4.789e+006	55	31.53% to 76.94%	95	150		> 1.305e+006	45	23.06% to 68.47%	85	130		< 854723	90	68.30% to 98.77%	45	135		< 159187	100	83.16% to 100.0%	50	150		< 485206	100
												> 748623	55	31.53% to 76.94%	100	155		> 1.941e+006	40	19.12% to 63.95%	100	140		> 4.818e+006	55	31.53% to 76.94%	100	155		> 1.375e+006	45	23.06% to 68.47%	90	135		< 910428	90	68.30% to 98.77%	40	130		< 165266	100	83.16% to 100.0%	45	145		< 503774	100
												> 987510	50	27.20% to 72.80%	100	150		> 2.016e+006	35	15.39% to 59.22%	100	135		> 5.121e+006	50	27.20% to 72.80%	100	150		> 1.437e+006	45	23.06% to 68.47%	95	140		< 1.013e+006	90	68.30% to 98.77%	35	125		< 166891	100	83.16% to 100.0%	40	140		< 528132	100
												> 1.231e+006	45	23.06% to 68.47%	100	145		> 2.216e+006	30	11.89% to 54.28%	100	130		> 5.890e+006	45	23.06% to 68.47%	100	145		> 1.584e+006	45	23.06% to 68.47%	100	145		< 1.103e+006	90	68.30% to 98.77%	30	120		< 173242	100	83.16% to 100.0%	35	135		< 572671	100
												> 1.413e+006	40	19.12% to 63.95%	100	140		> 2.399e+006	25	8.657% to 49.10%	100	125		> 6.473e+006	40	19.12% to 63.95%	100	140		> 1.696e+006	40	19.12% to 63.95%	100	140		< 1.120e+006	95	75.13% to 99.87%	30	125		< 179993	100	83.16% to 100.0%	30	130		< 605412	100
												> 1.593e+006	35	15.39% to 59.22%	100	135		> 2.530e+006	20	5.733% to 43.66%	100	120		> 6.643e+006	35	15.39% to 59.22%	100	135		> 1.817e+006	35	15.39% to 59.22%	100	135		< 1.136e+006	95	75.13% to 99.87%	25	120		< 188723	100	83.16% to 100.0%	25	125		< 609730	100
												> 1.639e+006	30	11.89% to 54.28%	100	130		> 3.000e+006	15	3.207% to 37.89%	100	115		> 6.935e+006	30	11.89% to 54.28%	100	130		> 2.009e+006	30	11.89% to 54.28%	100	130		< 1.164e+006	95	75.13% to 99.87%	20	115		< 199645	100	83.16% to 100.0%	20	120		< 658686	100
												> 1.776e+006	25	8.657% to 49.10%	100	125		> 5.607e+006	10	1.235% to 31.70%	100	110		> 8.166e+006	25	8.657% to 49.10%	100	125		> 2.165e+006	25	8.657% to 49.10%	100	125		< 1.272e+006	95	75.13% to 99.87%	15	110		< 218461	100	83.16% to 100.0%	15	115		< 711362	100
												> 4.808e+006	20	5.733% to 43.66%	100	120		> 8.808e+006	5	0.1265% to 24.87%	100	105		> 1.038e+007	20	5.733% to 43.66%	100	120		> 3.569e+006	20	5.733% to 43.66%	100	120		< 1.422e+006	100	83.16% to 100.0%	15	115		< 239531	100	83.16% to 100.0%	10	110		< 742572	100
												> 8.820e+006	15	3.207% to 37.89%	100	115								> 1.371e+007	15	3.207% to 37.89%	100	115		> 4.927e+006	15	3.207% to 37.89%	100	115		< 1.949e+006	100	83.16% to 100.0%	10	110		< 311939	100	83.16% to 100.0%	5	105		< 796161	100
												> 1.091e+007	10	1.235% to 31.70%	100	110								> 1.762e+007	10	1.235% to 31.70%	100	110		> 5.750e+006	10	1.235% to 31.70%	100	110		< 2.649e+006	100	83.16% to 100.0%	5	105								< 943868	100
												> 1.258e+007	5	0.1265% to 24.87%	100	105								> 2.405e+007	5	0.1265% to 24.87%	100	105		> 7.282e+006	5	0.1265% to 24.87%	100	105
[truncated: 13 more columns]
